# Supplementary material for: Influence of APOE locus on poor prognosis of COVID-19
Source: Heliyon. 2021 Jun 23;7(6):e07379. doi: 10.1016/j.heliyon.2021.e07379 (PMC8220252; doi:10.1016/j.heliyon.2021.e07379)
Supplement: Supplementary_data_V2 [file mmc1.xlsx]

## Sheet: I
Supplementary Data 1. Description of haplotype blocks, their group of polymorhisms, and the frequency of each haplotype variant in the global populations of 1000 genomes database.
Block I	rs73045691	rs34041051	rs35336243	rs73045696	rs59859410	rs111809714	rs111606839	rs112784534	rs200024166	rs12721111	AFR	AMR	EAS	EUR	SAS
Wild-type	G	T	A	G	A	T	-	G	CTC	C	0.6505	0.5749	0.4375	0.666	0.6646
Mutant	A	C	T	C	G	C	TTGTT	T	-	T	0.233	0.3991	0.5377	0.3241	0.3098
I.1	A	C	T	C	G	C	-	T	-	T	<0.005	<0.005	<0.005	<0.005	<0.005
I.2	A	T	A	G	A	T	-	G	CTC	C	<0.005	<0.005	<0.005	<0.005	<0.005
I.3	G	C	T	C	G	C	TTGTT	T	-	T	<0.005	<0.005	<0.005	<0.005	<0.005
I.4	G	T	A	G	A	T	TTGTT	G	CTC		<0.005	<0.005	<0.005	<0.005	<0.005
I.5	G	C	A	G	A	T	TTGTT	G	CTC		<0.005	<0.005	<0.005	<0.005	<0.005
I.6	G	T	A	G	A	T	TTGTT	G	CTC	C	<0.005	<0.005	<0.005	<0.005	<0.005
I.7	A	C	T	C	G	C	TTGTT	T	-	C	0.031	<0.005	<0.005	<0.005	<0.005
I.8	A	C	T	G	G	C	-	G	CTC	C	0.0204	<0.005	<0.005	<0.005	<0.005
I.9	A	C	T	C	A	T	-	G	CTC	C	0.0159	<0.005	<0.005	<0.005	<0.005
																					Frequency

## Sheet: II
Block II	rs34810028	rs12976395	rs12977604	rs10413096	rs4803773	rs5157	rs1132899	rs2288912	rs2288911	AFR	AMR	EAS	EUR	SAS
Wild-type	A	G	C	G	A	T	T	C	T	0.1853	0.2594	0.2639	0.4831	0.34151
Mutant	T	C	G	A	G	C	C	G	G	0.59	0.7075	0.6677	0.4791	0.6155
II.1	A	C	C	G	G	C	C	G	G	0.1006	0.0101	<0.005	<0.005	<0.005
II.2	A	C	C	G	A	C	T	G	G	0.0439	0.0058	<0.005	<0.005	<0.005
II.3	T	C	G	A	G	C	C	C	T	0.0287	<0.005	0.0546	<0.005	<0.005
II.4	T	C	G	A	A	C	T	G	G	0.0136	<0.005	<0.005	<0.005	<0.005
II.5	A	C	C	G	A	C	T	C	G	0.0091	<0.005	<0.005	<0.005	<0.005
II.6	A	G	C	G	A	T	T	G	G	0.0068	<0.005	<0.005	<0.005	<0.005

## Sheet: III
Block III	rs9304644	rs9304646	rs4803774	rs7256684	rs7257468	rs7258345	rs7257476	rs10423208	rs10402642	rs7246900	rs11083752	rs7248162	rs7247227	rs892101	rs7251501	rs7251503	rs12460346	rs12460347	rs7254723	rs12460352	AFR	AMR	EAS	EUR	SAS
Wild-type	C	T	A	A	C	T	C	G	G	G	G	T	A	G	C	C	C	C	A	C	0.3737	0.3977	0.4008	0.5487	0.3937
Mutant	T	C	G	G	T	G	T	A	A	A	A	C	G	A	T	G	G	T	G	T	0.5514	0.5865	0.5804	0.4473	0.5859
III.1	C	C	G	G	T	G	T	A	A	G	A	C	A	G	T	G	G	T	G	T	0.0393	0.0086	<0.005	<0.005	<0.005
III.2	T	C	G	A	C	T	C	G	G	G	G	T	A	G	C	C	C	C	A	C	<0.005	<0.005	0.0089	<0.005	<0.005
III.3	C	C	G	G	C	T	C	G	G	G	G	T	A	G	C	C	C	C	A	C	0.0113	<0.005	<0.005	<0.005	<0.005
III.4	T	C	G	G	T	G	T	A	A	A	A	C	G	A	T	G	G	T	A	T	0.0076	<0.005	<0.005	<0.005	<0.005
III.5	T	C	G	G	C	T	C	G	G	G	G	T	A	G	C	C	C	C	A	C	0.0053	<0.005	<0.005	<0.005	<0.005

## Sheet: IV
Block IV	rs112757114	rs139764322	rs4803777	rs4803778	rs4803779	rs4803780	rs3760625	rs3760626	rs3760627	rs3760628	rs66867801	rs7259679	rs66771331	rs7245611	rs3760629	rs2239375	rs8100120	rs8100236	rs111997200	rs113073220	rs11878597	AFR	AMR	EAS	EUR	SAS
Wild-type	A	T	G	T	T	C	G	A	T	G	C	C	G	T	A	T	T	T	T	-	T	0.3843	3963	0.4107	0.5437	0.3875
Mutant	-	C	A	C	C	T	A	G	C	A	T	T	A	C	C	C	C	C	C	AAAT	C	0.5552	5879	0.5823	0.4394	0.59
IV.1	-	C	A	C	C	T	A	G	C	A	T	T	A	C	C	C	C	C	C	AAAT	T	<0.005	<0.005	<0.005	0.005	<0.005
IV.2	A	T	G	T	T	C	G	A	T	G	C	C	G	T	A	T	C	T	T	-	T	<0.005	<0.005	<0.005	<0.005	0.0082
IV.3	-	C	G	C	C	T	A	G	T	A	C	T	G	C	C	C	C	C	C	AAAT	C	0.0333	0.0058	<0.005	<0.005	<0.005
IV.4	-	C	G	C	C	T	A	G	T	A	C	T	G	C	C	C	C	C	C	-	C	0.0083	<0.005	<0.005	<0.005	<0.005
IV.5	-	C	A	C	C	T	A	G	C	A	T	T	A	C	C	C	T	T	T	AAAT	C	<0.005	<0.005	<0.005	<0.005	<0.005
IV.6	A	T	G	T	T	C	G	A	T	G	C	C	G	T	C	C	C	C	C	AAAT	C	<0.005	<0.005	<0.005	<0.005	<0.005

## Sheet: V
Block V	rs4803775	rs5120	rs4803776	rs7247551	rs204905	rs35193317	rs71352247	AFR	AMR	EAS	EUR	SAS
Wild-type	T	T	T	G	G	C	G	<0.005	<0.005	<0.005	<0.005	<0.005
Mutant	C	A	C	A	A	T	T	<0.005	0.0058	<0.005	0.006	<0.005
V.1	C	A	C	A	A	C	G	0.8011	0.7233	0.6488	0.4821	0.6329
V.2	T	T	T	G	G	T	T	0.1914	0.2565	0.3323	0.495	0.3476
V.3	C	A	C	A	A	T	T	<0.005	<0.005	<0.005	<0.005	<0.005
V.4	T	A	C	A	A	C	G	<0.005	<0.005	0.006	<0.005	<0.005
V.5	T	T	T	G	G	C	T	<0.005	<0.005	<0.005	0.0089	<0.005
V.6	C	T	T	G	G	T	T	<0.005	<0.005	0.0089	<0.005	<0.005

## Sheet: VI
Block VI	rs150448996	rs1130742	rs12709889	rs73047643	rs2238682	rs7252480	rs1882752	rs112704499	rs142534985	rs2142074	rs11668758	rs11665849	rs11669609	rs2075620	rs56803710	rs7253458	rs55762617	rs55778858	rs60876330	rs11083755	rs2075618	rs35080293	rs892131	rs73047694	rs7251655	AFR	AMR	EAS	EUR	SAS
Wild-type	-	C	G	T	C	C	G	G	AACTC	A	C	T	C	A	C	C	C	G	C	C	G	T	C	G	C	0.6868	0.6023	0.4921	0.6928	0.7198
Mutant	T	T	A	C	T	T	C	A	-	G	T	G	T	G	T	T	A	A	T	T	C	G	T	A	T	0.2224	0.3718	0.499	0.2783	0.2434
VI.1	-	C	G	C	C	C	G	G	AACTC	A	C	T	C	A	C	C	C	G	C	C	G	T	C	G	C	0.0121	<0.005	<0.005	0.005	0.0133
VI.2	T	T	A	C	T	T	C	A	-	G	T	G	T	G	T	T	A	A	T	T	C	G	T	A	C	<0.005	<0.005	<0.005	<0.005	0.0061
VI.3	T	T	A	C	T	T	C	A	-	G	T	G	T	G	T	T	A	A	C	T	C	G	T	A	T	<0.005	<0.005	<0.005	<0.005	0.0051
VI.4	-	C	G	T	C	C	C	A	-	G	T	G	T	G	T	T	A	A	T	T	C	G	T	A	T	<0.005	<0.005	<0.005	0.0099	<0.005
VI.5	T	T	A	C	T	T	C	A	-	A	C	T	C	G	T	T	A	A	T	T	C	G	T	A	T	<0.005	<0.005	<0.005	0.0089	<0.005
VI.6	-	C	G	T	C	C	G	G	AACTC	A	C	T	C	A	C	C	C	G	C	C	G	G	C	G	C	<0.005	0.0058	<0.005	<0.005	<0.005
VI.7	-	C	G	T	C	C	C	G	AACTC	A	C	T	C	A	C	C	C	G	C	C	G	T	C	G	C	0.0318	<0.005	<0.005	<0.005	<0.005
VI.8	-	C	G	T	C	C	G	G	AACTC	A	C	T	C	A	C	C	C	G	C	C	G	G	C	G	C	0.0151	<0.005	<0.005	<0.005	<0.005
VI.9	T	T	G	T	C	C	G	G	AACTC	A	C	T	C	A	C	C	C	G	C	C	G	T	T	A	C	0.0098	<0.005	<0.005	<0.005	<0.005
VI.10	T	T	A	C	T	T	C	G	AACTC	G	T	G	T	G	T	T	A	A	T	T	C	G	T	A	T	<0.005	<0.005	<0.005	<0.005	<0.005

## Sheet: VII
Block VII	rs34449594	rs2376868	rs12972222	rs150557566	rs9749077	rs11668285	AFR	AMR	EAS	EUR	SAS
Wild-type	CA	C	G	GCCTTC	T	G	0.5628	0.6945	0.7252	0.5298	0.6176
Mutant	-	A	A	-	G	A	0.0242	0.232	0.2381	0.4423	0.3395
VII.1	-	C	A	GCCTTC	T	G	<0.005	0.013	<0.005	0.0139	0.0245
VII.2	CA	C	G	GCCTTC	G	A	<0.005	<0.005	<0.005	0.005	<0.005
VII.3	CA	C	A	-	G	A	<0.005	<0.005	0.0089	<0.005	<0.005
VII.4	CA	A	A	-	G	A	<0.005	<0.005	0.0079	<0.005	<0.005
VII.5	-	A	A	-	T	G	<0.005	<0.005	0.0069	<0.005	<0.005
VII.6	CA	C	A	GCCTTC	T	G	0.2209	0.0303	<0.005	<0.005	<0.005
VII.7	-	A	G	GCCTTC	T	G	0.1074	0.0144	<0.005	<0.005	<0.005
VII.8	-	C	G	GCCTTC	G	A	<0.005	0.0058	<0.005	<0.005	<0.005
VII.9	CA	C	A	GCCTTC	G	A	0.0582	<0.005	<0.005	<0.005	<0.005
VII.10	CA	A	G	GCCTTC	T	G	0.0113	<0.005	<0.005	<0.005	<0.005
VII.11	-	C	G	GCCTTC	T	G	0.0061	<0.005	<0.005	<0.005	<0.005
